# Supplementary material for: Characterization of Novel Bacteriophages for Biocontrol of Bacterial Blight in Leek Caused by Pseudomonas syringae pv. porri
Source: Front Microbiol. 2016 Mar 15;7:279. doi: 10.3389/fmicb.2016.00279 (PMC4791379; doi:10.3389/fmicb.2016.00279)
Supplement: Supplementary file 2 [file Table2.XLSX]

## Sheet: Sheet1
	Table S2. The list of protein families assigned to KIL1, KIL2, KIL3, KIL3b, KIL4, and KIL5 and their potential relatives. 'F:v' and 'UPF' indicate 'Family:vir' in the ACALME database and 'Uncharacterized protein family', respectively.
	KIL1			KIL2			KIL3			KIL4			KIL5			KIL3b			phiPsa374			JG004			PaP1			P3_CHA			PAK_P1			PAK_P2			PAK_P3			PAK_P4			vB_PaeM_C2-10_Ab1			vB_PaeM_C2-10_Ab02			vB_PaeM_C2-10_Ab03
	ORFs	Protein families		ORFs	Protein families		ORFs	Protein families		ORFs	Protein families		ORFs	Protein families		ORFs	Protein families		ORFs	Protein families		ORFs	Protein families		ORFs	Protein families		ORFs	Protein families		ORFs	Protein families		ORFs	Protein families		ORFs	Protein families		ORFs	Protein families		ORFs	Protein families		ORFs	Protein families		ORFs
	82	family:vir:1611		84	family:vir:1611		83	family:vir:1611		82	family:vir:1611		84	family:vir:1611		83	family:vir:1611		1	UPF:114		1	family:vir:291		1	UPF:174		1	family:vir:231		1	family:vir:231		1	family:vir:231		1	family:vir:231		1	family:vir:231		1	family:vir:291		1	UPF:262		1
	83	UPF:1		85	UPF:1		84	UPF:1		83	UPF:1		85	UPF:1		84	UPF:1		2	UPF:115		2	UPF:173		2	UPF:175		2	family:vir:1036		2	family:vir:1036		2	family:vir:1036		2	family:vir:1036		2	family:vir:1036		2	UPF:175		2	family:vir:291		2
	84	UPF:2		86	UPF:2		85	family:vir:353		84	UPF:2		86	UPF:2		85	family:vir:353		3	UPF:116		3	UPF:174		3	UPF:176		3	family:vir:1458		3	family:vir:1458		3	family:vir:1458		3	family:vir:1458		3	family:vir:1458		3	UPF:176		3	UPF:174		3
	85	UPF:3		87	UPF:3		86	UPF:3		85	UPF:3		87	UPF:3		86	UPF:3		4	UPF:117		4	UPF:175		4	UPF:177		4	UPF:85		4	UPF:85		4	UPF:85		4	UPF:85		4	UPF:85		4	UPF:177		4	UPF:175		4
	86	UPF:4		88	UPF:4		87	UPF:4		86	UPF:4		88	UPF:4		87	UPF:4		5	UPF:61		5	UPF:176		5	UPF:178		5	UPF:86		5	UPF:86		5	UPF:86		5	UPF:86		5	UPF:86		5	UPF:178		5	UPF:176		5
	87	UPF:5		89	UPF:5		88	UPF:5		87	UPF:5		89	UPF:5		88	UPF:5		6	UPF:118		6	UPF:177		6	UPF:179		6	family:vir:2568		6	family:vir:2568		6	family:vir:2568		6	family:vir:2568		6	family:vir:2568		6	UPF:179		6	UPF:177		6
	88	UPF:6		90	UPF:6		89	UPF:6		88	UPF:6		90	UPF:6		89	UPF:6		7	UPF:119		7	UPF:178		7	UPF:180		7	family:vir:10168		7	family:vir:10168		7	family:vir:10168		7	family:vir:10168		7	family:vir:10168		7	UPF:180		7	UPF:352		7
	89	family:vir:1607		91	family:vir:1607		90	family:vir:1607		89	family:vir:1607		91	family:vir:1607		90	family:vir:1607		8	UPF:63		8	UPF:179		8	UPF:181		8	family:vir:442		8	family:vir:442		8	family:vir:442		8	family:vir:442		8	family:vir:442		8	UPF:181		8	UPF:178		8
	90	family:vir:4807		92	family:vir:4807		91	family:vir:4807		90	family:vir:4807		92	family:vir:4807		91	family:vir:4807		9	UPF:120		9	UPF:180		9	UPF:181		9	UPF:87		9	UPF:87		9	UPF:87		9	UPF:87		9	UPF:87		9	UPF:181		9	UPF:179		9
	91	UPF:7		93	UPF:7		92	UPF:7		91	UPF:7		93	UPF:7		92	UPF:7		10	UPF:66		10	UPF:181		158	UPF:247		10	UPF:88		10	UPF:88		10	UPF:88		10	UPF:88		10	UPF:88		10	UPF:247		10	UPF:180		10
	92	UPF:8		94	UPF:8		93	UPF:8		92	UPF:8		94	UPF:8		93	UPF:8		11	UPF:121		11	UPF:182		10	UPF:182		11	family:vir:3622		11	family:vir:3622		11	family:vir:3622		11	family:vir:3622		11	family:vir:3622		11	UPF:182		11	UPF:181		11
	93	UPF:9		95	UPF:9		94	UPF:9		93	UPF:9		95	UPF:9		94	UPF:9		12	UPF:122		12	UPF:126		11	UPF:126		12	family:vir:3623		12	family:vir:3623		12	family:vir:3623		12	family:vir:3623		12	family:vir:243		12	UPF:126		12	UPF:181		12
	94	UPF:10		96	UPF:10		95	UPF:10		94	UPF:10		96	UPF:10		95	UPF:10		13	UPF:123		13	UPF:183		12	UPF:183		13	family:vir:3623		13	family:vir:3623		13	family:vir:3623		13	family:vir:3623		13	family:vir:3623		13	UPF:183		13	UPF:247		13
	95	UPF:11		97	UPF:11		96	UPF:11		95	UPF:11		97	UPF:11		96	UPF:11		14	family:vir:3646		14	family:vir:583		13	family:vir:583		14	family:vir:3623		14	family:vir:3623		14	family:vir:3623		14	family:vir:3623		14	family:vir:3623		14	family:vir:583		14	UPF:182		14
	96	family:vir:6		98	family:vir:6		97	family:vir:6		96	family:vir:6		98	family:vir:6		97	family:vir:6		15	UPF:124		15	UPF:129		14	UPF:248		15	family:vir:10172		15	family:vir:10172		15	family:vir:10172		15	family:vir:10172		15	family:vir:3623		15	family:vir:264		15	UPF:126		15
	97	family:vir:291		99	family:vir:291		98	family:vir:291		97	family:vir:14		99	family:vir:14		98	family:vir:291		16	UPF:125		16	family:vir:264		15	UPF:129		16	UPF:89		16	UPF:89		16	UPF:89		16	UPF:89		16	family:vir:10172		16	UPF:184		16	UPF:183		16
	98	family:vir:14		100	family:vir:14		99	family:vir:14		98	UPF:13		100	UPF:13		99	family:vir:14		17	UPF:126		17	UPF:184		16	family:vir:264		17	family:vir:1		17	family:vir:3341		17	family:vir:3341		17	family:vir:1		17	UPF:89		17	family:vir:347		17	family:vir:583		17
	99	UPF:13		101	UPF:13		100	UPF:13		99	UPF:14		101	UPF:14		100	UPF:13		18	UPF:67		18	family:vir:347		17	UPF:184		18	UPF:90		18	UPF:90		18	UPF:90		18	UPF:90		18	family:vir:3341		18	UPF:249		18	UPF:248		18
	100	UPF:14		102	UPF:14		101	UPF:14		100	UPF:15		102	UPF:15		101	UPF:14		19	UPF:69		19	UPF:185		18	family:vir:347		19	UPF:91		19	UPF:91		19	UPF:91		19	UPF:91		19	UPF:90		19	family:vir:1106		19	UPF:129		19
	101	UPF:15		103	UPF:15		102	UPF:15		101	UPF:16		103	UPF:16		102	UPF:15		20	UPF:127		20	family:vir:1106		19	UPF:249		20	family:vir:830		20	family:vir:830		20	family:vir:830		20	family:vir:830		20	UPF:91		20	UPF:186		20	family:vir:264		20
	102	UPF:16		104	UPF:16		103	UPF:16		102	family:vir:1929		104	family:vir:1929		103	UPF:16		21	family:vir:583		21	UPF:186		20	family:vir:1106		21	family:vir:399		21	family:vir:399		21	family:vir:399		21	family:vir:399		21	family:vir:830		21	family:vir:91		21	UPF:184		21
	103	family:vir:1929		105	family:vir:1929		104	family:vir:1929		103	UPF:17		105	UPF:17		104	family:vir:1929		22	UPF:128		22	family:vir:91		21	UPF:186		22	family:vir:6978		22	family:vir:6978		22	family:vir:6978		22	family:vir:6978		22	family:vir:399		22	family:vir:885		22	family:vir:347		22
	104	UPF:17		106	UPF:17		105	UPF:17		104	UPF:18		106	UPF:18		105	UPF:17		23	UPF:129		23	family:vir:885		22	family:vir:91		23	family:vir:314		23	family:vir:314		23	family:vir:314		23	family:vir:314		23	family:vir:6978		23	UPF:187		23	UPF:249		23
	105	UPF:18		107	UPF:18		106	UPF:18		105	UPF:19		107	UPF:19		106	UPF:18		24	family:vir:264		24	UPF:187		23	family:vir:885		24	family:vir:447		24	family:vir:447		24	family:vir:447		24	family:vir:447		24	family:vir:314		24	family:vir:547		24	family:vir:1106		24
	106	UPF:19		108	UPF:19		107	UPF:19		106	family:vir:100		108	family:vir:100		107	UPF:19		25	UPF:130		25	UPF:71		24	UPF:187		25	family:vir:6979		25	family:vir:6979		25	family:vir:6979		25	family:vir:6979		25	family:vir:447		25	UPF:188		25	UPF:186		25
	107	family:vir:291		109	family:vir:291		108	family:vir:291		107	family:vir:4		109	family:vir:4		108	family:vir:291		26	family:vir:347		26	family:vir:547		25	UPF:71		26	family:vir:158		26	family:vir:158		26	family:vir:158		26	family:vir:158		26	family:vir:6979		26	family:vir:3402		26	family:vir:91		26
	108	family:vir:100		110	family:vir:100		109	family:vir:100		108	family:vir:6322		110	family:vir:6322		109	family:vir:100		27	UPF:131		27	UPF:188		26	family:vir:547		27	family:vir:6979		27	family:vir:6979		27	family:vir:6979		27	family:vir:6979		27	family:vir:158		27	family:vir:254		27	family:vir:885		27
	109	family:vir:6322		111	family:vir:6322		110	family:vir:6322		109	family:vir:277		111	UPF:110		110	family:vir:6322		28	UPF:132		28	family:vir:3402		27	UPF:188		28	family:vir:444		28	family:vir:444		28	family:vir:444		28	family:vir:444		28	family:vir:6979		28	UPF:348		28	UPF:187		28
	110	family:vir:277		112	family:vir:277		111	family:vir:277		110	family:vir:1920		112	UPF:111		111	family:vir:277		29	family:vir:1106		29	family:vir:254		28	family:vir:3402		29	UPF:263		29	UPF:94		29	UPF:94		29	UPF:263		29	family:vir:444		29	UPF:72		29	UPF:71		29
	111	family:vir:1920		113	family:vir:1920		112	family:vir:1920		111	UPF:20		113	family:vir:541		112	family:vir:1920		30	family:vir:91		30	UPF:72		29	family:vir:254		30	UPF:95		30	UPF:196		30	UPF:196		30	UPF:95		30	UPF:94		30	family:vir:454		30	family:vir:547		30
	112	UPF:20		114	UPF:20		113	UPF:20		112	UPF:21		114	family:vir:10247		113	UPF:20		31	UPF:133		31	family:vir:454		30	UPF:72		31	UPF:97		31	UPF:97		31	UPF:97		31	UPF:97		31	UPF:196		31	family:vir:126		31	UPF:188		31
	113	UPF:21		115	UPF:21		114	UPF:21		113	UPF:22		115	family:vir:1920		114	UPF:21		32	UPF:134		32	family:vir:126		31	family:vir:454		32	UPF:98		32	UPF:98		32	UPF:98		32	UPF:98		32	UPF:97		32	UPF:189		32	family:vir:3402		32
	114	UPF:22		116	UPF:22		115	UPF:22		114	family:vir:1103		116	UPF:20		115	UPF:22		33	family:vir:91		33	UPF:189		32	family:vir:126		33	UPF:99		33	UPF:99		33	UPF:99		33	UPF:99		33	UPF:98		33	UPF:190		33	family:vir:254		33
	115	family:vir:1103		117	family:vir:1103		116	family:vir:1103		115	family:vir:2124		117	UPF:21		116	family:vir:1103		34	UPF:71		34	UPF:190		33	UPF:189		34	UPF:264		34	UPF:197		34	UPF:197		34	UPF:264		34	UPF:99		34	UPF:191		34	UPF:72		34
	116	family:vir:2124		118	family:vir:2124		117	family:vir:2124		116	UPF:23		118	UPF:22		117	family:vir:2124		35	family:vir:547		35	UPF:191		34	UPF:190		35	UPF:265		35	UPF:198		35	UPF:198		35	UPF:265		35	UPF:197		35	UPF:77		35	family:vir:454		35
	117	UPF:23		119	UPF:23		118	UPF:23		117	family:vir:118		119	family:vir:1103		118	UPF:23		36	family:vir:3402		36	family:vir:291		35	UPF:191		36	UPF:266		36	family:vir:1399		36	family:vir:1399		36	UPF:266		36	UPF:198		36	UPF:192		36	family:vir:126		36
	118	family:vir:10125		120	family:vir:118		119	family:vir:10125		118	family:vir:291		120	family:vir:2124		119	family:vir:10125		37	UPF:72		37	UPF:77		36	UPF:77		37	UPF:267		37	UPF:199		37	UPF:199		37	UPF:267		37	family:vir:1399		37	UPF:193		37	UPF:189		37
	119	family:vir:78		121	family:vir:291		120	family:vir:78		119	family:vir:10125		121	UPF:23		120	family:vir:78		38	family:vir:454		38	UPF:192		37	UPF:192		38	UPF:268		38	family:vir:1611		38	family:vir:1611		38	UPF:268		38	UPF:199		38	family:vir:6737		38	UPF:190		38
	120	family:vir:78		122	family:vir:10125		121	family:vir:78		120	family:vir:78		122	family:vir:10125		121	family:vir:78		39	UPF:73		39	UPF:193		159	UPF:193		39	UPF:200		39	UPF:200		39	UPF:200		39	UPF:200		39	family:vir:1611		39	UPF:194		39	UPF:191		39
	121	family:vir:46		123	family:vir:78		122	family:vir:46		121	family:vir:78		123	family:vir:78		122	family:vir:46		40	family:vir:5446		40	family:vir:6737		38	UPF:250		40	UPF:269		40	family:vir:353		40	UPF:200		40	UPF:269		40	UPF:200		40	family:vir:38		40	UPF:77		40
	122	family:vir:5018		124	family:vir:78		123	family:vir:5018		122	family:vir:46		124	family:vir:78		123	family:vir:5018		41	UPF:135		41	UPF:194		39	family:vir:6737		41	family:vir:7246		41	UPF:202		41	UPF:202		41	family:vir:7246		41	UPF:202		41	UPF:78		41	UPF:192		41
	123	UPF:24		125	family:vir:46		124	UPF:24		123	family:vir:5018		125	family:vir:46		124	UPF:24		42	family:vir:126		42	family:vir:38		40	UPF:194		42	UPF:270		42	UPF:3		42	UPF:3		42	UPF:270		42	UPF:3		42	UPF:79		42	UPF:193		42
	124	UPF:25		126	family:vir:5018		125	UPF:25		124	UPF:24		126	family:vir:5018		125	UPF:25		43	UPF:136		43	UPF:78		41	family:vir:38		43	UPF:271		43	UPF:337		43	UPF:337		43	UPF:271		43	UPF:337		43	UPF:349		43	UPF:250		43
	125	UPF:26		127	UPF:24		126	UPF:26		125	UPF:25		127	UPF:24		126	UPF:26		44	UPF:137		44	UPF:79		42	UPF:78		44	family:vir:1611		44	UPF:6		44	UPF:6		44	family:vir:1611		44	UPF:6		44	UPF:252		44	family:vir:6737		44
	126	UPF:27		128	UPF:25		127	UPF:27		126	UPF:26		128	UPF:25		127	UPF:27		45	UPF:77		45	UPF:81		43	UPF:79		45	UPF:272		45	UPF:203		45	UPF:203		45	UPF:272		45	UPF:203		45	UPF:81		45	UPF:194		45
	127	UPF:28		129	UPF:26		128	UPF:28		127	UPF:27		129	UPF:26		128	UPF:28		46	family:vir:38		58	UPF:195		160	UPF:251		46	UPF:273		46	UPF:204		46	UPF:204		46	UPF:273		46	UPF:204		46	UPF:195		46	family:vir:38		46
	128	family:vir:115		130	UPF:27		129	family:vir:115		128	UPF:28		130	UPF:27		129	family:vir:115		47	family:vir:284		59	family:vir:231		44	UPF:252		47	UPF:274		47	UPF:205		47	UPF:205		47	UPF:274		47	UPF:205		47	family:vir:231		47	UPF:78		47
	129	family:vir:1399		131	UPF:28		130	family:vir:1399		129	family:vir:115		131	UPF:28		130	family:vir:1399		48	UPF:78		60	family:vir:1036		45	UPF:81		48	UPF:275		48	UPF:114		48	UPF:114		48	UPF:275		48	UPF:114		48	family:vir:1036		48	UPF:79		48
	130	UPF:30		132	family:vir:115		131	UPF:30		130	family:vir:1399		132	family:vir:115		131	UPF:30		49	UPF:79		61	family:vir:1458		46	family:vir:231		49	family:vir:6		49	UPF:114		49	UPF:9		49	family:vir:6		49	UPF:9		49	family:vir:1458		49	UPF:252		49
	131	UPF:31		133	family:vir:1399		132	UPF:31		131	family:vir:40		133	family:vir:1399		132	UPF:31		50	UPF:81		62	UPF:85		47	family:vir:1036		50	family:vir:14		50	UPF:9		50	UPF:253		50	family:vir:14		50	UPF:253		50	UPF:85		50	UPF:81		50
	132	UPF:32		134	UPF:30		133	UPF:32		132	UPF:104		134	UPF:30		133	UPF:32		173	family:vir:1380		63	UPF:86		48	family:vir:1458		51	UPF:276		51	UPF:253		51	UPF:207		51	UPF:276		51	UPF:207		51	UPF:86		52	family:vir:231		51
	133	family:vir:714		135	UPF:31		134	family:vir:714		133	UPF:105		135	UPF:105		134	family:vir:714		172	UPF:82		64	family:vir:2568		49	UPF:85		52	UPF:277		52	UPF:207		52	UPF:10		52	UPF:277		52	UPF:10		52	family:vir:2568		53	family:vir:1036		52
	134	family:vir:426		136	UPF:32		135	family:vir:426		134	UPF:31		136	UPF:31		135	family:vir:426		171	UPF:138		65	family:vir:10168		50	UPF:86		53	UPF:16		53	UPF:10		53	family:vir:6		53	UPF:16		53	family:vir:6		53	family:vir:10168		54	family:vir:1458		53
	135	UPF:33		137	family:vir:714		136	UPF:33		135	UPF:106		137	family:vir:291		136	UPF:33		170	family:vir:9861		66	family:vir:442		51	family:vir:2568		54	UPF:278		54	family:vir:6		54	family:vir:14		54	UPF:278		54	family:vir:14		54	family:vir:442		55	UPF:85		54
	136	UPF:34		138	family:vir:426		137	UPF:34		136	UPF:32		138	UPF:32		137	UPF:34		169	UPF:83		67	UPF:87		52	family:vir:10168		55	UPF:279		55	family:vir:14		55	UPF:208		55	UPF:279		55	UPF:208		55	UPF:87		56	UPF:86		55
	137	UPF:35		139	UPF:33		138	UPF:35		137	family:vir:714		139	family:vir:714		138	UPF:35		168	family:vir:111		68	UPF:88		53	family:vir:442		56	UPF:19		56	UPF:208		56	UPF:254		56	UPF:19		56	UPF:254		56	UPF:88		57	family:vir:2568		56
	138	UPF:36		140	UPF:34		139	UPF:43		138	family:vir:291		140	family:vir:291		139	UPF:43		167	UPF:139		69	family:vir:3622		54	UPF:87		57	family:vir:100		57	UPF:254		57	UPF:209		57	family:vir:100		57	UPF:209		57	family:vir:3622		58	family:vir:10168		57
	139	UPF:37		141	UPF:35		140	UPF:37		139	UPF:30		141	UPF:30		140	UPF:37		166	family:vir:231		70	family:vir:243		55	UPF:88		58	UPF:280		58	UPF:209		58	UPF:16		58	UPF:280		58	UPF:16		58	family:vir:3623		59	family:vir:442		58
	140	family:vir:291		142	UPF:43		141	family:vir:291		140	family:vir:426		142	family:vir:426		141	family:vir:291		165	family:vir:1036		71	family:vir:3623		56	family:vir:3622		59	UPF:281		59	UPF:16		59	UPF:210		59	UPF:281		59	UPF:210		59	family:vir:3623		60	UPF:87		59
	141	UPF:38		143	UPF:37		142	UPF:38		141	UPF:33		143	UPF:33		142	UPF:38		164	family:vir:1458		72	family:vir:3623		57	family:vir:3623		60	family:vir:6322		60	UPF:210		60	UPF:211		60	family:vir:6322		60	UPF:211		60	family:vir:3623		61	UPF:88		60
	142	UPF:39		144	family:vir:291		143	UPF:39		142	UPF:34		144	UPF:34		143	UPF:39		163	UPF:85		73	family:vir:3623		58	family:vir:3623		61	UPF:282		61	UPF:211		61	family:vir:100		61	UPF:282		61	family:vir:100		61	family:vir:10172		62	family:vir:3622		61
	143	UPF:40		145	UPF:38		144	UPF:40		143	UPF:35		145	UPF:35		144	UPF:40		162	UPF:86		74	family:vir:10172		59	family:vir:3623		62	family:vir:277		62	family:vir:100		62	family:vir:6322		62	family:vir:277		62	family:vir:6322		62	family:vir:3341		63	family:vir:3623		62
	144	UPF:41		146	UPF:39		145	UPF:41		144	UPF:36		146	UPF:36		145	UPF:41		161	family:vir:2568		75	UPF:89		60	family:vir:10172		63	UPF:283		63	family:vir:6322		63	UPF:111		63	UPF:283		63	UPF:111		63	UPF:90		64	family:vir:3623		63
	145	family:vir:4		147	UPF:40		146	family:vir:291		145	UPF:37		147	UPF:37		146	family:vir:291		160	family:vir:10168		76	family:vir:3341		161	UPF:89		64	family:vir:3835		64	UPF:111		64	UPF:212		64	family:vir:3835		64	UPF:212		64	UPF:350		65	family:vir:3623		64
	146	UPF:42		148	UPF:41		147	family:vir:4		146	family:vir:291		148	family:vir:291		147	family:vir:4		159	family:vir:442		77	UPF:90		61	family:vir:3341		65	family:vir:2124		65	UPF:212		65	UPF:213		65	family:vir:2124		65	UPF:213		65	UPF:91		66	family:vir:10172		65
	147	UPF:43		149	UPF:42		148	UPF:42		147	UPF:107		149	UPF:107		148	UPF:42		158	UPF:87		78	UPF:91		62	UPF:90		66	family:vir:10125		66	UPF:213		66	UPF:214		66	family:vir:10125		66	UPF:214		66	family:vir:830		67	UPF:89		66
	148	UPF:44		150	UPF:43		149	UPF:43		148	UPF:38		150	UPF:38		149	UPF:43		157	UPF:88		79	family:vir:830		63	UPF:91		67	family:vir:46		67	UPF:214		67	UPF:214		67	family:vir:46		67	UPF:214		67	family:vir:399		68	family:vir:3341		67
	149	UPF:45		151	UPF:44		150	UPF:44		149	UPF:39		151	UPF:39		150	UPF:44		156	family:vir:3622		80	family:vir:399		64	family:vir:830		68	UPF:284		68	UPF:214		68	family:vir:541		68	UPF:284		68	family:vir:541		68	family:vir:6978		69	UPF:90		68
	150	UPF:46		152	UPF:45		151	UPF:45		150	UPF:40		152	UPF:40		151	UPF:45		155	family:vir:3623		81	family:vir:6978		65	family:vir:399		69	family:vir:78		69	family:vir:541		69	UPF:215		69	family:vir:78		69	UPF:215		69	family:vir:314		70	UPF:91		69
	151	UPF:47		153	UPF:46		152	UPF:46		151	UPF:41		153	UPF:41		152	UPF:46		154	family:vir:3623		82	family:vir:314		66	family:vir:6978		70	family:vir:969		70	UPF:215		70	UPF:216		70	family:vir:969		70	UPF:216		70	family:vir:447		71	family:vir:830		70
	152	UPF:48		154	UPF:47		153	UPF:47		152	UPF:42		154	UPF:42		153	UPF:47		153	family:vir:3623		83	family:vir:447		67	family:vir:314		71	UPF:240		71	UPF:216		71	UPF:217		71	UPF:240		71	UPF:217		71	family:vir:6979		72	family:vir:399		71
	153	UPF:49		155	UPF:48		154	UPF:49		153	UPF:43		155	UPF:43		154	UPF:49		152	family:vir:10172		84	family:vir:6979		68	family:vir:447		72	UPF:190		72	UPF:217		72	UPF:218		72	UPF:190		72	UPF:218		72	family:vir:158		73	family:vir:6978		72
	154	UPF:50		156	UPF:49		155	UPF:50		154	UPF:44		156	UPF:44		155	UPF:50		151	UPF:89		85	family:vir:158		69	family:vir:6979		73	UPF:285		73	UPF:218		73	family:vir:3835		73	UPF:285		73	family:vir:3835		73	family:vir:6979		74	family:vir:314		73
	155	UPF:51		157	UPF:50		156	UPF:51		155	UPF:45		157	UPF:45		156	UPF:51		150	family:vir:3341		86	family:vir:6979		70	family:vir:158		74	UPF:286		74	family:vir:3835		74	family:vir:2124		74	UPF:286		74	UPF:338		74	family:vir:444		75	family:vir:447		74
	156	UPF:52		158	UPF:51		157	UPF:52		156	UPF:46		158	UPF:46		157	UPF:52		149	UPF:90		87	family:vir:444		71	family:vir:6979		75	UPF:287		75	UPF:338		75	family:vir:10125		75	UPF:287		75	family:vir:2124		75	UPF:94		76	family:vir:6979		75
	157	UPF:53		159	UPF:52		158	UPF:53		157	UPF:47		159	UPF:47		158	UPF:53		148	UPF:91		88	UPF:94		72	family:vir:444		76	UPF:288		76	family:vir:2124		76	family:vir:78		76	UPF:288		76	family:vir:10125		76	UPF:196		77	family:vir:158		76
	158	UPF:54		160	UPF:53		159	UPF:101		158	UPF:48		160	UPF:48		159	UPF:101		147	family:vir:830		89	UPF:196		73	UPF:94		77	UPF:289		77	family:vir:10125		77	family:vir:46		77	UPF:289		77	family:vir:78		77	UPF:98		78	family:vir:6979		77
	159	UPF:55		161	UPF:100		160	UPF:102		159	UPF:49		161	UPF:49		160	UPF:102		146	family:vir:399		90	UPF:97		74	UPF:196		78	UPF:290		78	family:vir:78		78	UPF:320		78	UPF:290		78	family:vir:46		78	UPF:197		79	family:vir:444		78
	1	family:vir:291		162	UPF:101		161	family:vir:291		160	UPF:50		162	UPF:50		161	family:vir:291		145	family:vir:10176		91	UPF:98		75	UPF:98		79	UPF:291		79	family:vir:46		79	family:vir:498		79	UPF:291		79	UPF:320		79	UPF:198		80	UPF:94		79
	2	UPF:56		163	family:vir:291		1	family:vir:291		161	UPF:51		163	UPF:51		1	family:vir:291		144	family:vir:314		92	UPF:197		162	UPF:99		80	UPF:292		80	UPF:320		80	UPF:219		80	UPF:292		80	family:vir:498		80	family:vir:1399		81	UPF:196		80
	3	UPF:57		1	family:vir:291		2	UPF:56		162	family:vir:4		164	family:vir:4		2	UPF:56		143	family:vir:447		93	UPF:198		76	UPF:197		81	UPF:256		81	family:vir:498		81	UPF:220		81	UPF:256		81	UPF:219		81	family:vir:1611		82	UPF:98		81
	4	UPF:58		2	UPF:102		3	UPF:57		163	UPF:52		165	UPF:52		3	UPF:57		142	family:vir:287		94	family:vir:1399		163	UPF:198		82	UPF:228		82	UPF:219		82	UPF:221		82	UPF:228		82	UPF:220		82	UPF:200		83	UPF:99		82
	5	UPF:59		3	UPF:56		4	UPF:58		164	UPF:53		166	UPF:53		4	UPF:58		141	UPF:93		95	UPF:199		77	family:vir:1399		83	UPF:230		83	UPF:220		83	UPF:255		83	UPF:230		83	UPF:221		83	family:vir:353		84	UPF:197		83
	6	UPF:60		4	UPF:57		5	UPF:59		165	UPF:100		167	UPF:100		5	UPF:59		140	family:vir:17		96	family:vir:1611		78	UPF:199		84	UPF:231		84	UPF:153		84	UPF:222		84	UPF:231		84	UPF:255		84	UPF:202		85	UPF:198		84
	7	UPF:61		5	UPF:58		6	UPF:60		166	UPF:108		168	UPF:108		6	UPF:60		139	family:vir:444		97	UPF:200		79	family:vir:1611		85	UPF:293		85	UPF:221		85	UPF:223		85	UPF:293		85	UPF:222		85	UPF:272		86	family:vir:1399		85
	8	UPF:62		6	UPF:59		7	UPF:61		167	UPF:55		169	UPF:55		7	UPF:61		138	UPF:94		98	UPF:200		80	UPF:202		86	UPF:294		86	UPF:255		86	UPF:224		86	UPF:294		86	UPF:223		86	UPF:3		87	UPF:199		86
	9	UPF:63		7	UPF:60		8	UPF:62		1	family:vir:291		1	family:vir:291		8	UPF:62		137	UPF:95		99	UPF:200		81	UPF:3		87	UPF:295		87	UPF:222		87	UPF:37		87	UPF:295		87	UPF:224		87	UPF:337		88	family:vir:1611		87
	10	UPF:64		8	UPF:61		9	UPF:63		2	UPF:102		2	UPF:102		9	UPF:63		136	UPF:97		100	UPF:201		82	UPF:6		88	UPF:296		88	UPF:223		88	UPF:225		88	UPF:296		88	UPF:37		88	UPF:6		89	UPF:200		88
	11	UPF:65		9	UPF:62		10	UPF:64		3	UPF:56		3	UPF:56		10	UPF:64		135	UPF:98		101	UPF:202		83	UPF:203		89	UPF:297		89	UPF:224		89	UPF:162		89	UPF:297		89	UPF:225		89	UPF:203		90	UPF:202		89
	12	UPF:66		10	UPF:63		11	UPF:65		4	UPF:57		4	UPF:57		11	UPF:65		134	UPF:99		102	UPF:3		84	UPF:204		90	UPF:232		90	UPF:37		90	UPF:226		90	UPF:232		90	UPF:162		90	UPF:204		91	UPF:3		90
	13	UPF:67		11	UPF:64		12	UPF:66		5	UPF:58		5	UPF:58		12	UPF:66		133	family:vir:3855		103	UPF:6		85	UPF:205		91	UPF:298		91	UPF:225		91	family:vir:581		91	UPF:298		91	family:vir:581		91	UPF:205		92	UPF:337		91
	14	UPF:68		12	UPF:65		13	UPF:67		6	UPF:59		6	UPF:59		13	UPF:67		132	UPF:140		104	UPF:203		86	UPF:114		92	UPF:299		92	UPF:162		92	UPF:256		92	UPF:299		92	UPF:256		92	UPF:206		93	UPF:6		92
	15	UPF:69		13	UPF:66		14	UPF:68		7	UPF:60		7	UPF:112		14	UPF:68		131	UPF:141		105	UPF:204		164	UPF:9		93	UPF:300		93	UPF:226		93	UPF:228		93	UPF:300		93	UPF:228		93	UPF:114		94	UPF:203		93
	16	UPF:70		14	UPF:67		15	UPF:69		8	UPF:61		8	UPF:61		15	UPF:69		130	UPF:142		106	UPF:205		87	UPF:253		95	UPF:301		94	family:vir:581		94	UPF:229		94	UPF:301		94	UPF:229		94	UPF:207		95	UPF:204		94
	17	UPF:71		15	UPF:68		16	UPF:70		9	UPF:62		9	UPF:62		16	UPF:70		129	family:vir:353		107	UPF:206		165	UPF:207		96	UPF:302		95	UPF:256		95	UPF:230		95	UPF:302		95	UPF:230		95	UPF:10		96	UPF:205		95
	18	family:vir:291		16	UPF:69		17	UPF:71		10	UPF:63		10	UPF:63		17	UPF:71		128	UPF:143		108	UPF:207		88	UPF:10		97	UPF:303		96	UPF:39		96	UPF:231		96	UPF:303		96	UPF:231		96	family:vir:6		97	UPF:114		96
	19	UPF:72		17	UPF:70		18	family:vir:291		11	UPF:64		11	UPF:64		18	family:vir:291		127	UPF:144		109	UPF:10		89	family:vir:6		98	UPF:304		97	UPF:229		97	UPF:41		97	UPF:304		97	UPF:41		97	family:vir:14		98	UPF:9		97
	20	family:vir:4		18	family:vir:547		19	UPF:72		12	UPF:65		12	UPF:65		19	UPF:72		126	UPF:145		110	family:vir:6		90	family:vir:14		99	UPF:239		98	UPF:230		98	UPF:43		98	UPF:239		98	UPF:43		98	UPF:208		99	UPF:253		98
	21	family:vir:454		19	family:vir:291		20	family:vir:4		13	UPF:66		13	UPF:66		20	family:vir:4		125	UPF:4		111	family:vir:14		91	UPF:208		100	UPF:305		99	UPF:231		99	UPF:338		99	UPF:305		99	UPF:232		99	UPF:254		100	UPF:207		99
	22	UPF:73		20	UPF:72		21	family:vir:454		14	UPF:67		14	UPF:67		21	family:vir:454		124	UPF:5		112	UPF:208		92	UPF:254		101	UPF:306		100	UPF:41		100	UPF:232		100	UPF:306		100	family:vir:3895		100	UPF:209		101	UPF:10		100
	23	UPF:74		21	family:vir:4		22	UPF:73		15	UPF:68		15	UPF:68		22	UPF:73		123	UPF:6		113	UPF:209		93	UPF:209		102	UPF:241		101	UPF:36		101	family:vir:3895		101	UPF:241		101	UPF:47		101	UPF:16		102	family:vir:6		101
	24	family:vir:126		22	family:vir:454		23	UPF:74		16	UPF:69		16	UPF:69		23	UPF:74		122	family:vir:4807		114	UPF:16		94	UPF:16		103	UPF:307		102	UPF:338		102	family:vir:3895		102	UPF:307		102	UPF:49		102	UPF:351		103	family:vir:14		102
	25	family:vir:291		23	UPF:73		24	family:vir:126		17	UPF:70		17	UPF:70		24	family:vir:126		121	UPF:8		115	UPF:210		95	UPF:210		104	UPF:240		103	UPF:232		103	UPF:47		103	UPF:240		103	UPF:50		103	UPF:210		104	family:vir:40		103
	26	UPF:75		24	UPF:74		25	family:vir:291		18	UPF:71		18	UPF:71		25	family:vir:291		120	UPF:9		116	UPF:211		96	UPF:211		105	UPF:308		104	UPF:339		104	UPF:49		104	UPF:308		104	UPF:347		104	UPF:211		105	family:vir:14		104
	27	UPF:76		25	family:vir:126		26	UPF:75		19	family:vir:547		19	family:vir:547		26	UPF:75		119	UPF:146		117	family:vir:100		97	family:vir:100		106	UPF:243		105	family:vir:3895		105	UPF:50		105	UPF:243		105	UPF:233		105	family:vir:100		106	UPF:208		105
	28	family:vir:4		26	family:vir:291		27	UPF:76		20	family:vir:291		20	family:vir:291		27	UPF:76		118	UPF:10		118	family:vir:6322		98	family:vir:6322		107	UPF:309		106	UPF:47		106	UPF:233		106	UPF:309		106	UPF:234		106	family:vir:6322		107	UPF:254		106
	29	UPF:77		27	UPF:75		28	family:vir:4		21	UPF:72		21	UPF:72		28	family:vir:4		117	family:vir:6		119	UPF:111		99	UPF:111		108	UPF:245		107	UPF:49		107	UPF:234		107	UPF:245		107	UPF:235		107	UPF:111		108	UPF:209		107
	30	family:vir:3		28	UPF:76		29	UPF:77		22	family:vir:4		22	family:vir:4		29	UPF:77		116	family:vir:14		120	UPF:212		100	UPF:212		109	UPF:310		108	UPF:50		108	UPF:235		108	UPF:310		108	UPF:52		108	UPF:213		109	UPF:16		108
	31	family:vir:38		29	family:vir:291		30	family:vir:3		23	family:vir:454		23	family:vir:454		30	family:vir:3		115	UPF:13		121	UPF:213		101	UPF:213		110	UPF:311		109	UPF:233		109	UPF:52		109	UPF:311		109	UPF:236		109	UPF:214		110	UPF:210		109
	32	family:vir:284		30	UPF:77		31	family:vir:38		24	UPF:73		24	UPF:73		31	family:vir:38		114	UPF:14		122	UPF:214		102	UPF:214		111	UPF:312		110	UPF:234		110	UPF:236		110	UPF:312		110	UPF:239		110	family:vir:541		111	UPF:211		110
	33	UPF:78		31	family:vir:3		32	family:vir:284		25	UPF:74		25	UPF:74		32	family:vir:284		113	UPF:15		123	UPF:214		103	UPF:214		112	UPF:313		111	UPF:235		111	UPF:239		111	UPF:313		111	UPF:238		111	UPF:215		112	family:vir:100		111
	34	UPF:79		32	family:vir:38		33	UPF:78		26	family:vir:126		26	family:vir:126		33	UPF:78		112	UPF:16		124	family:vir:541		104	family:vir:541		113	UPF:314		112	UPF:52		112	UPF:238		112	UPF:314		112	family:vir:969		112	UPF:217		113	family:vir:6322		112
	35	UPF:80		33	family:vir:284		34	UPF:79		27	family:vir:291		27	family:vir:291		34	UPF:79		111	UPF:147		125	UPF:215		105	UPF:215		114	UPF:315		113	UPF:236		113	family:vir:969		113	UPF:315		113	UPF:306		113	UPF:218		114	UPF:111		113
	36	family:vir:291		34	UPF:78		35	UPF:80		28	UPF:75		28	UPF:75		35	UPF:80		110	UPF:17		126	UPF:216		106	UPF:216		116	UPF:316		114	UPF:237		114	UPF:306		114	UPF:316		114	UPF:240		114	family:vir:3835		115	UPF:212		114
	37	UPF:81		35	UPF:79		36	family:vir:291		29	UPF:77		29	UPF:77		36	family:vir:291		109	UPF:148		127	UPF:217		107	UPF:217		117	UPF:316		115	UPF:239		115	UPF:240		115	UPF:316		115	UPF:346		115	family:vir:2124		116	UPF:213		115
	38	UPF:82		36	UPF:80		37	UPF:81		30	family:vir:3		30	family:vir:3		37	UPF:81		108	UPF:19		128	UPF:218		108	UPF:218		118	UPF:316		116	UPF:238		116	UPF:346		116	UPF:316		116	UPF:258		116	family:vir:10125		117	UPF:214		116
	39	UPF:83		37	family:vir:291		38	UPF:82		31	family:vir:38		31	family:vir:38		38	UPF:82		107	family:vir:100		129	family:vir:3835		109	family:vir:3835		119	UPF:316		117	family:vir:969		117	UPF:258		117	UPF:316		117	UPF:242		117	family:vir:78		118	UPF:214		117
	40	family:vir:677		38	UPF:81		39	UPF:83		32	family:vir:284		32	family:vir:284		39	UPF:83		106	UPF:149		130	family:vir:2124		110	family:vir:2124		120	UPF:316		118	UPF:240		118	UPF:242		118	UPF:316		118	UPF:243		118	family:vir:46		119	family:vir:541		118
	41	UPF:83		39	UPF:82		40	family:vir:677		33	UPF:78		33	UPF:78		40	family:vir:677		105	family:vir:6322		131	family:vir:10125		111	family:vir:10125		121	family:vir:1933		119	UPF:241		119	UPF:243		119	family:vir:1933		119	UPF:245		119	family:vir:498		120	UPF:215		119
	42	family:vir:1978		40	UPF:83		41	UPF:83		34	UPF:79		34	UPF:79		41	UPF:83		104	UPF:111		132	family:vir:78		112	family:vir:78		122	UPF:316		120	UPF:258		120	UPF:245		120	UPF:316		120	UPF:340		120	UPF:219		121	UPF:216		120
	43	UPF:84		41	family:vir:677		42	family:vir:1978		35	family:vir:291		35	UPF:80		42	family:vir:1978		103	family:vir:541		133	family:vir:46		113	family:vir:46		123	UPF:316		121	family:vir:10443		121	UPF:340		121	UPF:316		121	UPF:179		121	UPF:220		122	UPF:217		121
	44	family:vir:231		42	UPF:83		43	UPF:103		36	UPF:81		36	family:vir:291		43	UPF:103		102	UPF:20		134	family:vir:498		114	family:vir:498		124	UPF:317		122	UPF:242		122	UPF:179		122	UPF:317		122	UPF:262		122	UPF:221		123	UPF:218		122
	45	family:vir:291		43	family:vir:1978		44	family:vir:231		37	UPF:82		37	family:vir:291		44	family:vir:231		101	UPF:150		135	UPF:219		115	UPF:219		125	family:vir:1368		123	UPF:259		123	UPF:262		123	family:vir:1368		123	family:vir:291		123	UPF:255		124	family:vir:3835		123
	46	family:vir:1036		44	UPF:84		45	family:vir:291		38	family:vir:677		38	UPF:81		45	family:vir:291		100	UPF:22		136	UPF:220		116	UPF:220		126	UPF:181		124	UPF:243		124	family:vir:291		124	UPF:181		124	UPF:174		124	UPF:222		125	UPF:338		124
	47	family:vir:1458		45	family:vir:231		46	family:vir:1036		39	UPF:83		39	UPF:82		46	family:vir:1036		99	family:vir:1103		137	UPF:221		117	UPF:153		127	family:vir:10443		125	UPF:244		125	UPF:174		125	family:vir:10443		125	UPF:175		125	UPF:223		126	family:vir:2124		125
	48	UPF:85		46	family:vir:291		47	family:vir:1458		40	family:vir:1978		40	family:vir:677		47	family:vir:1458		98	family:vir:2124		138	UPF:222		118	UPF:221		128	family:vir:1368		126	UPF:245		126	UPF:175		126	family:vir:1368		126	UPF:176		126	UPF:224		127	family:vir:10125		126
	49	UPF:86		47	family:vir:1036		48	UPF:85		41	UPF:84		41	UPF:83		48	UPF:85		97	family:vir:10125		139	UPF:223		119	UPF:255		129	family:vir:10469		127	UPF:260		127	UPF:176		127	family:vir:10469		127	UPF:177		127	UPF:37		128	family:vir:78		127
	50	family:vir:2568		48	family:vir:1458		49	UPF:86		42	family:vir:231		42	family:vir:1978		49	UPF:86		96	family:vir:78		140	UPF:224		120	UPF:222		130	UPF:318		128	UPF:340		128	UPF:177		128	UPF:318		128	UPF:178		128	UPF:225		129	family:vir:46		128
	51	family:vir:10168		49	UPF:85		50	family:vir:2568		43	family:vir:1036		43	UPF:84		50	family:vir:2568		95	family:vir:46		141	UPF:37		121	UPF:223		131	family:vir:5314		129	UPF:262		129	UPF:178		129	family:vir:5314		129	UPF:179		129	UPF:162		130	UPF:320		129
	52	family:vir:442		50	UPF:86		51	family:vir:10168		44	family:vir:1036		44	family:vir:231		51	family:vir:10168		94	UPF:151		142	UPF:225		122	UPF:224		132	family:vir:1933		130	family:vir:291		130	UPF:179		130	family:vir:1933		130	UPF:180		130	UPF:226		131	family:vir:498		130
	53	UPF:87		51	family:vir:2568		52	family:vir:442		45	family:vir:1458		45	family:vir:291		52	family:vir:442		93	UPF:152		143	UPF:162		123	UPF:37		133	family:vir:6737		131	UPF:174		131	UPF:180		131	family:vir:6737		131	UPF:181		131	UPF:227		132	UPF:219		131
	54	family:vir:291		52	family:vir:10168		53	UPF:87		46	UPF:85		46	family:vir:1036		53	UPF:87		92	UPF:153		144	UPF:226		124	UPF:225		134	UPF:319		132	UPF:175		132	UPF:181		132	UPF:319		132	UPF:181		132	family:vir:581		133	UPF:220		132
	55	UPF:88		53	family:vir:442		54	family:vir:291		47	UPF:86		47	family:vir:1458		54	family:vir:291		91	UPF:154		145	UPF:227		125	UPF:162		135	family:vir:3256		133	UPF:176		133	UPF:181		133	family:vir:3256		133	UPF:247		133	UPF:256		134	UPF:221		133
	56	family:vir:3622		54	UPF:87		55	UPF:88		48	family:vir:2568		48	UPF:85		55	UPF:88		90	UPF:155		146	family:vir:581		166	UPF:226		136	UPF:320		134	UPF:177		134	UPF:247		134	UPF:320		134	UPF:182		134	UPF:229		135	UPF:255		134
	57	family:vir:243		55	UPF:88		56	family:vir:291		49	family:vir:10168		49	UPF:86		56	family:vir:291		89	UPF:27		147	UPF:228		126	family:vir:581		137	UPF:321		135	UPF:178		135	UPF:182		135	UPF:321		135	UPF:126		135	UPF:230		136	UPF:222		135
	58	family:vir:3623		56	family:vir:291		57	family:vir:3622		50	family:vir:442		50	family:vir:2568		57	family:vir:3622		88	UPF:156		148	UPF:229		127	UPF:256		138	UPF:322		136	UPF:179		136	UPF:126		136	UPF:322		136	UPF:183		136	UPF:41		137	UPF:223		136
	59	family:vir:3623		57	family:vir:3622		58	family:vir:243		51	UPF:87		51	family:vir:10168		58	family:vir:243		87	family:vir:115		149	UPF:230		128	UPF:228		139	UPF:323		137	UPF:180		137	UPF:183		137	UPF:323		137	family:vir:583		137	UPF:232		138	UPF:224		137
	60	family:vir:3623		58	family:vir:243		59	family:vir:3623		52	UPF:88		52	family:vir:442		59	family:vir:3623		86	UPF:106		150	UPF:231		129	UPF:229		140	UPF:324		138	UPF:181		138	family:vir:583		138	UPF:324		138	UPF:248		138	family:vir:3895		139	UPF:37		138
	61	family:vir:243		59	family:vir:3623		60	family:vir:3623		53	family:vir:4		53	UPF:87		60	family:vir:3623		85	UPF:157		151	UPF:41		130	UPF:230		141	UPF:325		139	UPF:247		139	UPF:248		139	UPF:325		139	UPF:129		139	UPF:47		140	UPF:225		139
	62	family:vir:10172		60	family:vir:3623		61	family:vir:3623		54	family:vir:3622		54	UPF:88		61	family:vir:3623		84	family:vir:1399		152	UPF:43		131	UPF:231		142	UPF:326		140	UPF:182		140	UPF:129		140	UPF:326		140	family:vir:264		140	UPF:49		141	UPF:162		140
	63	UPF:89		61	family:vir:3623		62	family:vir:243		55	family:vir:243		55	family:vir:4		62	family:vir:243		83	UPF:104		153	UPF:232		132	UPF:41		143	UPF:327		141	UPF:126		141	family:vir:264		141	UPF:327		141	UPF:184		141	UPF:233		142	UPF:226		141
	64	family:vir:3341		62	family:vir:243		63	family:vir:10172		56	UPF:109		56	family:vir:3622		63	family:vir:10172		82	UPF:105		154	family:vir:3895		133	UPF:43		144	UPF:328		142	UPF:183		142	UPF:184		142	UPF:328		142	family:vir:347		142	UPF:234		143	family:vir:581		142
	65	UPF:90		63	family:vir:10172		64	UPF:89		57	family:vir:243		57	family:vir:243		64	UPF:89		81	UPF:31		155	UPF:47		134	UPF:232		145	family:vir:819		143	family:vir:583		143	family:vir:347		143	family:vir:819		143	UPF:249		143	UPF:235		144	UPF:256		143
	66	UPF:91		64	UPF:89		65	family:vir:3341		58	family:vir:3623		58	UPF:109		65	family:vir:3341		80	UPF:106		156	UPF:49		135	family:vir:3895		146	UPF:329		144	UPF:248		144	UPF:249		144	UPF:329		144	family:vir:1106		144	UPF:52		145	UPF:228		144
	67	family:vir:830		65	UPF:90		66	UPF:90		59	family:vir:3623		59	family:vir:243		66	UPF:90		79	family:vir:714		157	UPF:50		167	UPF:47		147	UPF:330		145	UPF:129		145	family:vir:1106		145	UPF:330		145	UPF:186		145	UPF:236		146	UPF:229		145
	68	family:vir:399		66	family:vir:3341		67	UPF:91		60	family:vir:3623		60	family:vir:3623		67	UPF:91		78	UPF:158		158	UPF:233		136	UPF:49		148	UPF:331		146	family:vir:264		146	UPF:186		146	UPF:331		146	family:vir:91		146	UPF:237		147	UPF:230		146
	69	UPF:92		67	UPF:90		68	family:vir:830		61	family:vir:243		61	family:vir:3623		68	family:vir:830		77	family:vir:426		159	UPF:234		137	UPF:257		149	UPF:332		147	UPF:184		147	family:vir:91		147	UPF:332		147	family:vir:885		147	UPF:239		148	UPF:231		147
	70	family:vir:314		68	UPF:91		69	family:vir:399		62	family:vir:10172		62	family:vir:3623		69	family:vir:399		76	UPF:159		160	UPF:235		138	UPF:233		150	UPF:126		148	family:vir:347		148	family:vir:885		148	UPF:126		148	UPF:187		148	UPF:238		149	UPF:41		148
	71	family:vir:447		69	family:vir:830		70	UPF:92		63	UPF:89		63	family:vir:243		70	UPF:92		75	UPF:34		161	UPF:52		139	UPF:234		151	family:vir:583		149	UPF:249		149	UPF:187		149	family:vir:583		149	UPF:71		149	family:vir:969		150	UPF:36		149
	72	family:vir:6979		70	family:vir:399		71	family:vir:314		64	family:vir:3341		64	family:vir:10172		71	family:vir:314		74	UPF:35		162	UPF:236		140	UPF:235		152	UPF:333		150	family:vir:1106		150	UPF:71		150	UPF:333		150	family:vir:547		150	UPF:240		151	UPF:232		150
	73	UPF:93		71	UPF:92		72	family:vir:447		65	UPF:90		65	UPF:89		72	family:vir:447		73	UPF:43		163	UPF:237		141	UPF:52		153	family:vir:254		151	UPF:186		151	family:vir:547		151	family:vir:254		151	UPF:188		151	UPF:241		152	family:vir:3895		151
	74	family:vir:6979		72	family:vir:314		73	family:vir:287		66	UPF:91		66	family:vir:3341		73	family:vir:287		72	UPF:160		164	UPF:238		142	UPF:236		154	UPF:72		152	family:vir:91		152	UPF:188		152	UPF:72		152	family:vir:3402		152	UPF:258		153	UPF:47		152
	75	family:vir:444		73	family:vir:447		74	UPF:93		67	family:vir:830		67	UPF:90		74	UPF:93		71	UPF:161		165	UPF:239		143	UPF:237		155	family:vir:454		153	family:vir:885		153	family:vir:3402		153	family:vir:454		153	family:vir:254		153	UPF:242		154	UPF:49		153
	76	UPF:94		74	family:vir:287		75	family:vir:6979		68	family:vir:399		68	UPF:91		75	family:vir:6979		70	UPF:162		166	family:vir:969		144	UPF:239		156	UPF:191		154	UPF:187		154	family:vir:254		154	UPF:191		154	UPF:72		154	UPF:259		155	UPF:50		154
	77	UPF:95		75	UPF:93		76	family:vir:444		69	UPF:92		69	family:vir:830		76	family:vir:444		69	UPF:37		167	UPF:240		145	UPF:238		157	family:vir:126		155	UPF:71		155	UPF:72		155	family:vir:126		155	family:vir:454		155	UPF:243		156	UPF:233		155
	78	UPF:96		76	family:vir:6979		77	UPF:94		70	family:vir:314		70	family:vir:399		77	UPF:94		68	UPF:163		168	UPF:241		146	family:vir:969		158	UPF:334		156	family:vir:547		156	family:vir:454		156	UPF:334		156	family:vir:126		156	UPF:244		157	UPF:234		156
	79	UPF:97		77	family:vir:444		78	UPF:95		71	family:vir:447		71	UPF:92		78	UPF:95		67	UPF:38		169	UPF:242		147	UPF:240		159	UPF:77		157	UPF:188		157	family:vir:126		157	UPF:77		157	UPF:189		157	UPF:245		158	UPF:235
	80	UPF:98		78	UPF:94		79	UPF:96		72	family:vir:287		72	family:vir:314		79	UPF:96		66	UPF:39		170	UPF:243		148	UPF:241		160	UPF:335		158	family:vir:3402		158	UPF:189		158	UPF:335		158	UPF:190		158	family:vir:291		159	UPF:52
	81	UPF:99		79	UPF:95		80	UPF:97		73	UPF:93		73	family:vir:447		80	UPF:97		65	UPF:164		171	UPF:244		149	UPF:258		161	UPF:79		159	family:vir:254		159	UPF:190		159	UPF:79		159	UPF:191					160	UPF:236
				80	UPF:96		81	UPF:98		74	family:vir:6979		74	family:vir:287		81	UPF:98		64	UPF:41		172	UPF:245		150	UPF:242		162	UPF:252		160	UPF:341		160	UPF:191		160	UPF:252		160	family:vir:291					161	UPF:237
				81	UPF:97		82	UPF:99		75	family:vir:444		75	UPF:93		82	UPF:99		63	UPF:43		173	UPF:246		151	UPF:259		163	UPF:81		161	UPF:72		161	family:vir:291		161	UPF:81		161	UPF:77					162	UPF:239
				82	UPF:98					76	UPF:94		76	family:vir:6979					62	UPF:165					152	UPF:243		164	UPF:336		162	family:vir:454		162	UPF:77		162	UPF:336		162	UPF:192					163	UPF:238
				83	UPF:99					77	UPF:95		77	family:vir:444					61	UPF:45					153	UPF:245		165	UPF:337		163	family:vir:126		163	UPF:192		163	UPF:337		163	UPF:193					164	family:vir:969
										78	UPF:96		78	UPF:94					60	family:vir:3895					154	UPF:260		166	family:vir:231		164	UPF:189		164	UPF:193		164	family:vir:231		164	UPF:250					165	UPF:240
										79	UPF:97		79	UPF:95					59	UPF:47					155	UPF:261		167	family:vir:111		165	UPF:190		165	UPF:250		165	family:vir:111		165	family:vir:6737					166	UPF:241
										80	UPF:98		80	UPF:96					58	UPF:166					156	UPF:262					166	UPF:191		166	family:vir:6737					166	UPF:194					167	UPF:258
										81	UPF:99		81	UPF:97					57	UPF:167					157	family:vir:291					167	UPF:77		167	UPF:194					167	family:vir:38					168	UPF:242
													82	UPF:98					56	UPF:168											168	UPF:192		168	family:vir:38					168	UPF:78					169	UPF:259
													83	UPF:99					55	UPF:49											169	UPF:193		169	UPF:78					169	UPF:79					170	UPF:243
																			54	UPF:169											170	UPF:250		170	UPF:79					170	UPF:252					171	UPF:244
																			53	UPF:170											171	family:vir:6737		171	UPF:252					171	UPF:81					172	UPF:245
																			52	UPF:171											172	UPF:194		172	UPF:81					172	family:vir:677					173	UPF:260
																			51	UPF:52											173	family:vir:38		173	UPF:342					173	UPF:345					174	UPF:340
																															174	UPF:78		174	family:vir:677											175	UPF:262
																															175	UPF:79		175	UPF:344											176	family:vir:291
																															176	UPF:252
																															177	UPF:81
																															178	UPF:342
																															179	UPF:343
																															180	UPF:344
																															181	UPF:345
[truncated: 31 more columns]
